# Supplementary material for: Identification, expression profiles, and binding properties of chemosensory protein 18 in Plutella xylostella (Lepidoptera: Plutellidae)
Source: J Insect Sci. 2024 Jan 31;24(1):3. doi: 10.1093/jisesa/ieae002 (PMC10829696; doi:10.1093/jisesa/ieae002)
Supplement: ieae002_suppl_Supplementary_Material [file ieae002_suppl_supplementary_material.xlsx]

## Sheet: MS results
Match to: XP_011563205.3 Score: 37065
allergen Tha p 1 [Plutella xylostella]
Nominal mass (Mr): 14952; Calculated pI value: 5.71
NCBI BLAST search of XP_011563205.3 against nr
Unformatted sequence string for pasting into other applications
Fixed modifications: Carbamidomethyl (C)
Variable modifications: Acetyl (Protein N-term),Deamidated (NQ),Gln->pyro-Glu (N-term Q),Glu->pyro-Glu (N-term E),Oxidation (M)
Cleavage by Trypsin: cuts C-term side of KR unless next residue is P
Sequence Coverage: 76%
Matched peptides shown in Bold Red
1 MSHLFYIRLI LVLAVVSIVV GDFYSSRYDN FDITPLLEND RILLGYTKCF
51 LDQGPCTPDA KDFKKVIPEA LQTVCGKCTP KQGNLIKVVV RTLRERHPES
101 WELLLDRYDS EKKFREEFDK FLLQDD
Observed	Mr(expt)	Score	Expect	Unique	Peptide
336.705	671.396	26	0.0026	U	K.QGNLIK.V
404.252	806.49	53	4.5e-06	U	R.ILLGYTK.C
485.735	969.456	45	3.2e-05	U	K.FREEFDK.F
549.783	1097.55	35	0.00031	U	K.KFREEFDK.F
563.359	1124.7	64	4e-07	U	K.QGNLIKVVVR.T
386.881	1157.62	29	0.0012	U	K.CTPKQGNLIK.V
657.858	1313.7	57	1.9e-06	U	K.VIPEALQTVCGK.C
697.857	1393.7	66	2.4e-07	U	R.HPESWELLLDR.Y
699.825	1397.63	33	0.00055	U	R.EEFDKFLLQDD.-
721.906	1441.8	77	2.1e-08	U	K.KVIPEALQTVCGK.C
754.829	1507.64	92	5.8e-10	U	K.CFLDQGPCTPDAK.D
560.622	1678.84	70	1e-07	U	R.ERHPESWELLLDR.Y
851.41	1700.8	41	8e-05	U	K.FREEFDKFLLQDD.-
862.91	1723.8	100	1.1e-10	U	R.YDNFDITPLLENDR.I
915.457	1828.9	44	3.7e-05	U	K.KFREEFDKFLLQDD.-
633.619	1897.83	55	2.9e-06	U	K.CFLDQGPCTPDAKDFK.K
1008.99	2015.96	81	8.5e-09	U	R.HPESWELLLDRYDSEK.K
676.317	2025.93	47	1.9e-05	U	K.CFLDQGPCTPDAKDFKK.V
1073.03	2144.05	69	1.3e-07	U	R.HPESWELLLDRYDSEKK.F
576.283	2301.1	51	8.1e-06	U	R.ERHPESWELLLDRYDSEK.K
608.307	2429.2	46	2.6e-05	U	R.ERHPESWELLLDRYDSEKK.F
1257.15	2512.29	103	4.7e-11	U	R.YDNFDITPLLENDRILLGYTK.C
